# Supplementary material for: Quinolone Resistance in Gallibacterium anatis Determined by Mutations in Quinolone Resistance-Determining Region
Source: Antibiotics (Basel). 2023 May 13;12(5):903. doi: 10.3390/antibiotics12050903 (PMC10215703; doi:10.3390/antibiotics12050903)
Supplement: Supplementary file 1 [file antibiotics-12-00903-s001.zip]

Archive with 9 entries (8 files):
- Supplementary Table S1.xlsx
- Video S1. gyrA overlay.mp4
- Video S2. parC overlay.mp4
- Video S3. parE overlay.mp4
- __MACOSX/
- __MACOSX/._gyrA overlay.mp4
- __MACOSX/._parC overlay.mp4
- __MACOSX/._parE overlay.mp4
- __MACOSX/._Supplementary table 1.xlsx
