# Supplementary material for: Quinolone Resistance in Gallibacterium anatis Determined by Mutations in Quinolone Resistance-Determining Region
Source: Antibiotics (Basel). 2023 May 13;12(5):903. doi: 10.3390/antibiotics12050903 (PMC10215703; doi:10.3390/antibiotics12050903)
Supplement: Supplementary file 1 [file antibiotics-12-00903-s001.zip › Supplementary Table S1.xlsx]

## Sheet: Sheet1
						Variants by position
Strain_no.	Country of isolation	Year of isolation	Host	MIC-value - Nalidixic acid	MIC-value - Enrofloxacin	gyrA pos. 83	gyrA pos. 87	gyrA pos. 426	gyrB pos. 64	parC pos. 88	parC pos. 205	parC pos. 289	parC pos. 514	parE pos. 373	Concatenated string	NCBI BioProject accession no.
10672-6 Salp.	Denmark	1979	Gallus gallus	32	0.25	S	D	A	V	E	A	I	M	A	SDAVEAIMA	PRJNA217951
10672-9	Denmark	1979	Gallus gallus	4	0.125	S	D	T	I	E	V	I	V	A	SDTIEVIVA	PRJNA217951
NCTC11413T	Denmark	1979	Duck			S	D	T	V	E	A	I	V	A	SDTVEAIVA	PRJEB6403
12158-5 Salp.	Denmark	1980	Gallus gallus	4	0.125	S	D	T	I	E	A	I	V	A	SDTIEAIVA	PRJNA217951
12656-12 Liver	Denmark	1981		4	0.125	S	D	T	V	E	V	I	V	A	SDTVEVIVA	PRJNA213810
21k2	Denmark	2000	Gallus gallus	64	2	F	A	A	V	E	T	V	V	A	FAAVETVVA	PRJNA217951
21t2	Denmark	2000	Gallus gallus	4	0.125	S	D	T	V	E	A	I	V	A	SDTVEAIVA	PRJNA217951
23k10	Denmark	2000	Gallus gallus			S	D	T	V	E	A	I	V	A	SDTVEAIVA	PRJNA217951
23t10	Denmark	2000	Gallus gallus	4	0.125	S	D	T	V	E	T	V	V	A	SDTVETVVA	PRJNA217951
Gerl.3348-80	Germany	1980	Anser	4	0.125	S	D	T	V	E	T	V	V	V	SDTVETVVV	PRJNA217951
Gerl.4224-88	Germany	1988	Aves	4	0.125	S	D	T	V	E	A	I	V	A	SDTVEAIVA	PRJNA217951
IPDH697-88	Germany	1988	Gallus gallus	4	0.125	S	D	A	V	E	T	V	V	A	SDAVETVVA	PRJNA217951
9	Iran	2016	Gallus gallus	64	2	V	D	T	V	E	A	V	M	V	VDTVEAVMV	PRJNA939503
40	Iran	2016	Gallus gallus	64	2	F	A	T	I	E	A	I	V	V	FATIEAIVV	PRJNA939503
42	Iran	2016	Gallus gallus	64	2	V	Y	T	V	G	A	I	V	V	VYTVGAIVV	PRJNA939503
43	Iran	2016	Gallus gallus	64	2	F	A	T	I	E	A	I	V	V	FATIEAIVV	PRJNA939503
50	Iran	2016	Gallus gallus	64	2	F	A	T	I	E	A	I	V	V	FATIEAIVV	PRJNA939503
63	Iran	2016	Gallus gallus	64	2	V	Y	T	V	E	A	V	M	V	VYTVEAVMV	PRJNA939503
70	Iran	2016	Gallus gallus	64	2	V	Y	T	V	E	A	V	M	V	VYTVEAVMV	PRJNA939503
88	Iran	2016	Gallus gallus	64	2	V	D	A	V	E	T	V	M	V	VDAVETVMV	PRJNA939503
92	Iran	2016	Gallus gallus	64	2	V	D	A	V	E	T	V	M	V	VDAVETVMV	PRJNA939503
93	Iran	2016	Gallus gallus	64	2	V	D	A	V	E	T	V	M	V	VDAVETVMV	PRJNA939503
66-02	Iran	2016	Gallus gallus	64	0.125	V	Y	T	V	G	A	I	V	V	VYTVGAIVV	PRJNA939503
69-02	Iran	2016	Gallus gallus	64	2	F	A	T	I	E	A	I	V	V	FATIEAIVV	PRJNA939503
75-02	Iran	2016	Gallus gallus	64	2	F	A	T	I	E	A	I	V	V	FATIEAIVV	PRJNA939503
80-02	Iran	2016	Gallus gallus	64	2	V	Y	T	V	G	A	I	V	V	VYTVGAIVV	PRJNA939503
84-02	Iran	2016	Gallus gallus	64	2	V	D	T	V	E	A	V	M	V	VDTVEAVMV	PRJNA939503
84-04	Iran	2016	Gallus gallus	64	2	V	D	T	V	E	A	V	M	V	VDTVEAVMV	PRJNA939503
GI3	Iran	2016	Gallus gallus	32	2	F	A	A	V	G	A	I	V	V	FAAVGAIVV	PRJNA939503
GI4	Iran	2016	Gallus gallus	64	0.25	F	A	A	V	G	A	I	V	V	FAAVGAIVV	PRJNA939503
GI5	Iran	2016	Gallus gallus	64	2	F	A	A	V	G	A	I	V	V	FAAVGAIVV	PRJNA939503
GI7	Iran	2016	Gallus gallus	64	2	F	A	A	V	G	A	I	V	V	FAAVGAIVV	PRJNA939503
GI9	Iran	2016	Gallus gallus	64	2	F	A	A	V	G	A	I	V	V	FAAVGAIVV	PRJNA939503
4895	Mexico	2014	Gallus gallus	16	2	F	E	T	V	E	A	I	V	A	FETVEAIVA	PRJNA217951
7990	Mexico	2014	Gallus gallus	32	2	L	N	T	I	K	A	I	V	T	LNTIKAIVT	PRJNA217951
BH-1	Poland	2015	Gallus gallus	8	2	F	A	T	V	G	A	I	V	T	FATVGAIVT	PRJNA929704
BH-5	Poland	2016	Gallus gallus	8	2	F	N	T	V	G	T	V	M	A	FNTVGTVMA	PRJNA929704
G-4	Poland	2016	Anser	64	2	Y	A	A	I	E	A	V	V	A	YAAIEAVVA	PRJNA929704
G-6	Poland	2016	Anser	16	2	V	D	T	I	E	T	I	V	A	VDTIETIVA	PRJNA929704
LH-2	Poland	2016	Gallus gallus	64	2	F	N	T	V	G	T	V	V	A	FNTVGTVVA	PRJNA929704
LH-3	Poland	2016	Gallus gallus	4	2	F	N	T	V	E	T	V	V	A	FNTVETVVA	PRJNA929704
BH-8	Poland	2017	Gallus gallus	8	2	F	Y	A	V	G	A	V	V	A	FYAVGAVVA	PRJNA929704
G-15	Poland	2017	Anser	4	2	Y	A	A	I	E	A	V	V	A	YAAIEAVVA	PRJNA929704
LH-9	Poland	2017	Gallus gallus	64	2	F	A	T	V	G	T	V	M	T	FATVGTVMT	PRJNA929704
LH-14	Poland	2017	Gallus gallus	64	2	F	N	T	V	G	T	V	V	A	FNTVGTVVA	PRJNA929704
LH-12	Poland	2017	Gallus gallus	64	2	F	N	T	V	G	T	V	V	A	FNTVGTVVA	PRJNA929704
BH-20	Poland	2018	Gallus gallus	4	2	F	N	T	V	E	T	V	V	A	FNTVETVVA	PRJNA929704
LH-19	Poland	2018	Gallus gallus	64	2	F	Y	A	V	G	T	V	V	A	FYAVGTVVA	PRJNA929704
LH-17	Poland	2018	Gallus gallus	8	2	F	N	T	V	G	A	V	V	A	FNTVGAVVA	PRJNA929704
BH-22	Poland	2019	Gallus gallus	64	2	F	N	A	I	G	T	V	M	A	FNAIGTVMA	PRJNA929704
BH-32	Poland	2019	Gallus gallus	64	0.125	S	D	A	V	E	T	V	V	A	SDAVETVVA	PRJNA929704
BH-35	Poland	2019	Gallus gallus	64	2	F	N	A	V	G	T	V	M	A	FNAVGTVMA	PRJNA929704
BH-36	Poland	2019	Gallus gallus	64	2	F	N	A	V	G	T	V	M	A	FNAVGTVMA	PRJNA929704
G-28	Poland	2019	Anser	64	2	Y	A	A	I	E	A	V	V	A	YAAIEAVVA	PRJNA929704
G-33	Poland	2019	Anser	64	2	Y	A	A	V	E	T	I	V	V	YAAVETIVV	PRJNA929704
G-37	Poland	2019	Anser	64	2	Y	A	A	I	E	A	V	V	A	YAAIEAVVA	PRJNA929704
G-38	Poland	2019	Anser	64	2	Y	A	A	I	E	A	V	V	A	YAAIEAVVA	PRJNA929704
G-39	Poland	2019	Anser	64	2	F	A	T	I	K	T	I	V	A	FATIKTIVA	PRJNA929704
G-63	Poland	2019	Anser	64	2	Y	A	A	I	E	A	V	V	A	YAAIEAVVA	PRJNA929704
LH-23	Poland	2019	Gallus gallus	64	2	F	A	T	V	G	A	I	V	T	FATVGAIVT	PRJNA929704
LH-41	Poland	2019	Gallus gallus	64	2	F	N	A	I	G	T	V	M	A	FNAIGTVMA	PRJNA929704
OH-43	Poland	2019	Gallus gallus	64	2	V	D	T	V	E	A	V	M	A	VDTVEAVMA	PRJNA929704
LH-30	Poland	2019	Gallus gallus	64	2	F	A	T	V	G	T	V	M	T	FATVGTVMT	PRJNA929704
LH-40	Poland	2019	Gallus gallus	64	2	Y	A	A	I	E	A	V	V	A	YAAIEAVVA	PRJNA929704
LH-27	Poland	2019	Gallus gallus	64	2	F	Y	T	V	G	T	V	M	A	FYTVGTVMA	PRJNA929704
BH-44	Poland	2020	Gallus gallus	64	2	F	N	A	I	A	A	V	M	A	FNAIAAVMA	PRJNA929704
BH-50	Poland	2020	Gallus gallus	64	2	F	N	A	I	G	T	V	M	A	FNAIGTVMA	PRJNA929704
BH-51	Poland	2020	Gallus gallus	64	2	F	N	T	I	G	T	V	M	A	FNTIGTVMA	PRJNA929704
G-54	Poland	2020	Anser	64	2	F	A	T	I	E	A	V	V	A	FATIEAVVA	PRJNA929704
G-64	Poland	2020	Anser	64	2	Y	A	A	I	E	A	V	V	A	YAAIEAVVA	PRJNA929704
LH-47	Poland	2020	Gallus gallus	64	2	F	A	A	I	G	T	V	M	A	FAAIGTVMA	PRJNA929704
LH-57	Poland	2020	Gallus gallus	64	2	F	A	A	V	G	T	I	V	T	FAAVGTIVT	PRJNA929704
LH-59	Poland	2020	Gallus gallus	64	2	F	A	A	V	E	A	V	V	T	FAAVEAVVT	PRJNA929704
LH-61	Poland	2020	Gallus gallus	64	2	F	A	T	I	G	T	V	M	T	FATIGTVMT	PRJNA929704
BH-53	Poland	2020	Gallus gallus	64	2	F	N	T	I	G	T	V	M	A	FNTIGTVMA	PRJNA929704
UMN179	USA	2007	Gallus gallus			S	D	A	I	E	T	I	V	A	SDAIETIVA	PRJNA65483
